# Supplementary material for: Metabolomics-Based Profiling, Antioxidant Power, and Uropathogenic Bacterial Anti-Adhesion Activity of SP4TM, a Formulation with a High Content of Type-A Proanthocyanidins
Source: Antioxidants (Basel). 2022 Jun 23;11(7):1234. doi: 10.3390/antiox11071234 (PMC9312030; doi:10.3390/antiox11071234)
Supplement: Supplementary file 1 [file antioxidants-11-01234-s001.zip]

Archive with 1 entries (1 files):
- antioxidants-1725302-supplementary.pdf
